# Supplementary material for: The cardiac METTL3/m6A pathway regulates the systemic response to Western diet
Source: JCI Insight. 2025 Apr 24;10(11):e188414. doi: 10.1172/jci.insight.188414 (PMC12220958; doi:10.1172/jci.insight.188414)
Supplement: Supporting data values [file jciinsight-10-188414-s054.xlsx]

## Sheet: Figure 1B
Control Diet	Western Diet
0.993545	0.780595
1.04252	0.827188
1.07352	0.574781
0.890416	0.754695

## Sheet: Figure 2B
	Ctrl																											M3KO
6 MO	24.7	23.4	23.2	18.6	24.8	25.7	23.6	22.5	22	23.9																		22.2	22	21	24.7	24.7	23.6
12 MO	35.1	39.1	25.9	33.2	35.4	28.4	24	39.2	29.7	39.8	39.4	21.7	30.3	25	27.5	24.1	27.3	26.1	25.9	26.8	25.6	25.9	24.3	22.9	24.2	23.8		32.5	28.5	25.7	26.3	30.7	33.5	26	22.2	30.1	27	23	23.8	22.6	24.6	23	26.1	25.5	28.8

## Sheet: Figure 2C
	Ctrl																														M3KO
6 MO	10.9053	6.59474	9.13684	20.321	8.225	10.26	27.6278	10.0684	6.06842	11.1795																					11.4154	9.51667	11.0556	8.35	24.2895	19.2256
12 MO	63.9842	77.5684	16.7316	27.525	49.175	24.0526	24.3158	45.29	17.2368	44.055	67.9263	8.82105	26.425	21.915	16.8474	18.995	16.875	21.13	18.215	19.1026	15.875	13.145	10.1421	9.38462	11.61	12.905					22.5	14.0105	37.4	24.55	35.6053	27.58	23.21	17.8474	8.88421	13.875	11.2757	6.565	6.38974	6.955	11.82	11.46		35.075

## Sheet: Figure 2D
	Ctrl																														M3KO
6 MO	25.2158	12.3	11.5526	24.7211	15.78	20.96	51.85	23.5526	12.2895	22.6769																					13.3128	15.3556	20.0556	10.645	47.8947	31.0103
12 MO	81.2842	95.3684	17.2947	77.4	77.39	35.4105	30.1579	61.315	23.1842	96.33	99.1842	16.8789	54.64	32.16	31.9158	19.105	26.395	35.1	33.1	29.7846	41	21.465	23.8105	19.9436	19.315	28.245					66.7263	34.5526	39.6158	38.345	47.8316	90.915	32.565	21.6737	18.7421	18.76	23.5892	15.73	14.641	12.865	19.225	25.845	22.75	67.205

## Sheet: Figure 2E
Week	CD WT									CD M3 LOF									WD WT									WD M3 LOF
0	0	0	0	0	0	0				0	0	0	0		0	0	0	0	0		0	0	0					0	0	0	0	0	0		0	0
1	9.25926	14.4033	2.55102	1.53846	3.94089	10.7843				9.46502	10.9524	9.23077	5.6701		4.20561	2.24215	4.5977	4.16667	22.9075		23.176	27.9621	27.0142					11.9792	9.94764	31.0345	12.2222	26.9767	19.1111		25.5507	20.6731
2	9.72222	21.3992	5.61224	4.10256	2.95567	15.1961				14.8148	13.8095	12.3077	13.9175		6.07477	2.24215	13.7931	2.77778	30.3965		29.1845	39.8104	39.3365					11.9792	10.4712	45.6897	16.1111	37.6744	23.1111		30.3965	27.4038
3	16.6667	28.8066	13.2653	1.53846	4.4335	14.2157				20.9877	20	12.8205	20.1031		5.14019	-2.24215	8.62069	8.7963	34.8018		39.9142	52.1327	51.1848					15.1042	17.801	57.7586	15.5556	46.5116	29.3333		35.2423	29.8077
4	15.2778	28.3951	12.2449	5.12821	8.37438	23.0392				24.2798	20.9524	17.4359	19.0722		6.07477	2.69058	14.9425	15.7407	43.6123		46.7811	63.981	57.8199					21.875	19.8953	54.7414	20	50.2326	30.6667		36.5639	33.6538
5	18.5185	34.1564	19.3878	9.23077	6.65025	25				32.0988	19.5238	22.5641	20.6186		9.81308	3.58744	18.3908	18.5185	55.5066		61.8026	80.5687	74.8815					26.5625	23.0366	69.8276	24.4444	65.5814	40.8889		45.815	51.4423
6	18.5185	35.3909	20.4082	8.71795	8.37438	24.5098				27.9835	20.4762	23.5897	24.2268		15.4206	8.07175	31.6092	18.0556	64.7577		70.3863	86.2559	90.5213					27.6042	34.555	76.7241	27.2222	72.093	49.3333		51.1013	57.6923
7	17.1296	33.3333	15.3061	11.7949	13.7931	25.9804				31.6872	24.2857	39.4872	22.6804		20.0935	10.7623	24.1379	23.1481	72.6872		69.9571	91.9431	94.3128					34.375	34.0314	80.1724	26.6667	74.4186	50.6667		56.3877	59.1346
8	21.2963	34.9794	17.3469	11.2821	16.7488	36.2745				27.9835	24.2857	29.2308	26.2887		19.6262	11.6592	31.0345	24.537	85.022		79.3991	99.0521	94.3128					44.2708	46.0733	88.3621	35.5556	75.3488	52.8889		55.9471	66.3462
9	23.1481	34.9794	22.449	10.2564	17.2414	36.7647				32.9218	22.381	40.5128	33.5052		22.4299	12.1076	36.7816	24.0741	93.8326		87.1245	101.422	103.318					50	45.5497	95.2586	36.6667	82.7907	57.7778		64.3172	70.6731
10	21.7593	39.9177	26.5306	15.3846	17.2414	38.7255				39.5062	23.3333	56.9231	37.1134		21.028	10.7623	42.5287	26.3889	100.441		92.2747	104.739	100.948					56.25	56.5445	96.5517	52.7778	87.4419	60		66.9604	78.8462
11	23.6111	36.6255	29.0816	15.8974	12.3153	30.8824				39.0947	19.5238	51.7949	42.7835		18.2243	8.96861	42.5287	13.8889	99.5595		85.8369	100	97.6303					64.5833	71.2042	98.2759	44.4444	99.0698	66.6667		73.1278	88.9423
12	22.2222	31.6872	15.8163	16.9231	14.2857	28.4314				35.8025	13.8095	43.5897	35.567		18.2243	10.3139	26.4368	15.2778	103.524		84.5494	99.0521	97.6303					63.0208	61.2565	93.9655	50	94.4186	57.3333		73.1278	81.7308

## Sheet: Figure 2F
Week	CD WT									CD M3 LOF									WD WT									WD M3 LOF
0	0	0	0	0						0	0	0							0	0	0	0	0	0				0	0	0	0	0	0
1	7.79817	10.2703	7.5188	3.81356						4.2654	9.81308	13.8211							20.4255	21.3483	20.6612	15.8301	12.6437	8.93617				22.8873	20.6767	22.2571	10.9848	5.76271	3.35821
2	17.4312	16.7568	15.0376	16.1017						8.53081	16.8224	21.9512							30.6383	35.206	29.7521	22.3938	22.2222	12.766				33.4507	32.3308	32.6019	15.9091	11.8644	5.97015
3	19.2661	17.2973	17.2932	19.9153						8.53081	20.5607	25.6098							40.8511	38.2022	37.6033	29.7297	43.6782	17.0213				41.9014	37.218	40.1254	31.4394	28.1356	14.5522
4	19.2661	20	22.5564	22.4576						8.53081	24.2991	28.8618							42.1277	43.8202	39.6694	40.9266	57.8544	22.1277				47.1831	45.1128	45.1411	41.2879	37.9661	14.9254
5	20.6422	22.7027	26.3158	26.6949						9.95261	29.4393	31.7073							48.0851	50.5618	48.3471	56.7568	60.5364	31.0638				54.2254	48.8722	48.2759	44.697	44.4068	16.0448
6	17.8899	27.5676	27.4436	33.4746						16.1137	37.3832	32.9268							50.6383	55.0562	57.0248	69.8842	68.1992	41.7021				58.8028	50.7519	50.1567	48.1061	43.7288	22.3881
7	19.7248	27.5676	28.9474	39.4068						14.6919	39.2523	38.6179							56.1702	62.1723	67.7686	73.7452	66.2835	30.2128				65.8451	55.6391	53.9185	57.197	47.7966	26.8657
8	24.7706	27.027	31.5789	44.0678						19.4313	43.9252	44.3089							59.5745	72.6592	73.1405	81.4672	72.7969	57.4468				66.5493	59.7744	52.9781	57.197	45.0847	27.2388
9	27.0642	28.1081	38.7218	48.7288						24.1706	46.2617	51.2195							62.9787	75.6554	77.686	84.1699	76.2452	58.7234				69.3662	64.2857	53.605	62.1212	48.1356	33.209
10	34.4037	36.2162	40.9774	52.5424						30.8057	52.8037	52.0325							63.8298	79.4007	80.5785	84.9421	86.59	71.0638				71.831	63.5338	57.3668	67.4242	50.8475	41.0448
11	36.6972	40	43.2331	55.5085						31.2796	50.9346	54.878							64.2553	80.1498	82.6446	91.1197	92.7203	78.7234				74.2958	64.2857	61.7555	71.5909	54.2373	50.3731
12	27.9817	29.7297	35.3383	41.9492						29.8578	45.7944	47.9675							61.7021	74.9064	74.7934	89.1892		77.0213				69.3662	59.3985	55.7994	68.9394	47.1186	42.9104

## Sheet: Figure 2H
CD Ctrl	CD M3KO	WD Ctrl	WD M3KO
1.80965	0.39595	0.39595	0.945719
1.06163	0.834966	0.834966	1.44713
1.29653	0.605982	0.605982	0.934192
0.504225	0.147416	0.147416	1.09982
	1.76725		2.42485
	1.78474
	1.13783		0.42947
	1.15877		1.49574

## Sheet: Figure 2I
CD Ctrl	CD M3KO	WD Ctrl	WD M3KO
232.397	210.631	261.211	223.355
210.292	237.798	234.525	200.406
215.75	240.805	259.84	235.693
239.864	242.74	253.738	230.719
255.484	270.339		211.917
	205.549		212.614
	252.227		283.861
	214.248		200.527

## Sheet: Figure 2K
CD Ctrl	CD M3KO	WD Ctrl	WD M3KO
4.99	5.53	5.71	6.08
7.53	6.38	5.64	6.66
5.24	6.9	6.15	8.09
5.24	7.72	5.53	5.78
5.33	7.31	5.97368	6.43
5.37	4.31	6.35897	6.19
5.3282	5.85	8.22632	5.68
4.47895	5.98	8.60513	5.96
6.77436	5.85641	9.09474	6.58947
6.05128	5.57895		7.54359
	5.7		8.655
			7.89
			9.04103
			8.42105

## Sheet: Figure 2L
CD Ctrl	CD M3KO	WD Ctrl	WD M3KO
63.9208	52.8005	60.4258	47.7273
58.0087	65.5429	53.725	65.9469
57.0798	59.9372	67.0923	56.1958
55.9642	61.7327	63.1302	62.2004
47.9064	53.2085	65.6617	59.0648
56.4435	46.6304	59.3403	62.5655
55.0353	53.9758	52.8787	64.0034
56.6379	55.4378	55.5113	59.0582
59.7756	57.4242	57.8233	56.7416
52.5155	51.8712	54.2109	59.8971
	62.3496		65.833
			57.6199
			53.6188
			61.3472

[truncated: 40 more sheets: Figure 2M, Figure 2N, Figure 3A, Figure 3B, Figure 3C, Figure 3F, Figure 3G, Figure 4A, Figure 4B, Figure 4C, Figure 4F, Figure 4G, Figure 5A, Figure 5B, Figure 5C, Figure 5D, Figure 5E, Figure 5F, Figure 5G, Figure 5H …]
